# Supplementary material for: Deep Transcranial Magnetic Stimulation Affects Gut Microbiota Composition in Obesity: Results of Randomized Clinical Trial
Source: Int J Mol Sci. 2021 Apr 29;22(9):4692. doi: 10.3390/ijms22094692 (PMC8125086; doi:10.3390/ijms22094692)
Supplement: Supplementary file 1 [file ijms-22-04692-s001.zip]

Archive with 1 entries (1 files):
- ijms-1158896-supplementary.pdf
